# Supplementary material for: Multimodal RGB–LiDAR Fusion for Robust Drivable Area Segmentation and Mapping
Source: Sensors (Basel). 2025 Sep 18;25(18):5841. doi: 10.3390/s25185841 (PMC12473224; doi:10.3390/s25185841)
Supplement: Supplementary file 1 [file sensors-25-05841-s001.zip]

Archive with 1 entries (1 files):
- Multimodal RGB–LiDAR Fusion for Robust Drivable Area Recognition and Map Generation.mp4
